# Supplementary material for: Principal Component Analysis Applied to In-School Inertial Measurement Unit-Derived Data During Physical Activity: A Systematic Review Highlighting Children’s Behavioral Patterns
Source: Sensors (Basel). 2026 Apr 20;26(8):2542. doi: 10.3390/s26082542 (PMC13120551; doi:10.3390/s26082542)
Supplement: Supplementary file 1 [file sensors-26-02542-s001.zip]

Archive with 1 entries (1 files):
- sensors-4197880-supplementary.pdf
